# Supplementary material for: Metformin Targets Foxo1 to Control Glucose Homeostasis
Source: Biomolecules. 2021 Jun 11;11(6):873. doi: 10.3390/biom11060873 (PMC8231152; doi:10.3390/biom11060873)
Supplement: Supplementary file 1 [file biomolecules-11-00873-s001.zip]

Archive with 1 entries (1 files):
- biomolecules-1236418-supplementary.pdf
